# Supplementary material for: Analysis of Thaumatotibia leucotreta (Lepidoptera: Tortricidae: Olethreutinae) mitochondrial genomes in the context of a recent host range expansion
Source: BMC Ecol Evol. 2023 Jul 3;23:28. doi: 10.1186/s12862-023-02139-5 (PMC10316639; doi:10.1186/s12862-023-02139-5)
Supplement: Supplementary file 1 — Supplementary Material 1 [file 12862_2023_2139_MOESM1_ESM.xlsx]

## Sheet: S-table 1
Table S1. Specimens and sequencing statistics
Specimen ID	Sample date	Species	Stage	Host	Origin	DNA concentration (ng/µL)	reads	Quality (%≥30%)	Reads mapped to MT635674	Average read coverage to MT635674 (x)	mtDNA length (bp)	Pairwise Identity to MT635674 (%)	mtDNA accession	GC content (%)	mtDNA clade
32999373C	2018-04-17	Thaumatotibia leucotreta	larva	Rosa	Kenya	0.37	14789858	81.07	1655	15.2391	-	-	-	-	-
33546640	2018-02-09	Thaumatotibia leucotreta	larva	Capsicum annuum	Uganda	1.04	17000038	80.24	28690	279.091	15379	0.986	MT635673	20.4	Clade 1
33289322	2018-02-12	Thaumatotibia leucotreta	egg	Rosa	Zambia	0.14	14318806	80.41	6846	66.0695	15397	0.986	MT635674	20.3	Clade 1
32606699	2018-02-11	Thaumatotibia leucotreta	egg	Rosa	Tanzania	0.18	17075494	79.1	6041	58.2158	15363	0.984	MT635675	20.3	Clade 1
32996615	2018-02-12	Thaumatotibia leucotreta	larva	Rosa	Kenya	0.11	17905608	80.29	9769	93.8656	15375	0.984	MT635676	20.4	Clade 1
32905349	2018-02-15	Thaumatotibia leucotreta	egg	Rosa	Uganda	0.21	14636446	79.5	22004	214.619	15392	0.985	MT635677	20.3	Clade 2
33387547A	2018-02-19	Thaumatotibia leucotreta	egg	Rosa	Zimbabwe	0.13	17778040	79.11	9594	93.174	15381	0.984	MT635678	20.3	Clade 1
33387547B	2018-02-19	Thaumatotibia leucotreta	egg	Rosa	Zimbabwe	0.02	14908488	80.56	3782	36.0822	-	-	-	-	-
33289314	2018-02-17	Thaumatotibia leucotreta	egg	Rosa	Zimbabwe	1.51	15265264	79.86	17649	171.098	15366	0.986	MT635679	20.3	Clade 2
33568241A	2018-02-17	Thaumatotibia leucotreta	egg	Rosa	Zimbabwe	0.05	16858346	80.29	11979	116.191	-	-	-	-	-
33568241B	2018-02-17	Thaumatotibia leucotreta	egg	Rosa	Zimbabwe	0.1	15491382	80.18	378	3.1545	-	-	-	-	-
32954722	2018-02-19	Thaumatotibia leucotreta	egg	Rosa	Zimbabwe	0.22	15754470	76.79	6198	59.77	15386	0.981	MT635680	20.4	Clade 5
32955450	2018-02-22	Thaumatotibia leucotreta	egg	Rosa	Zimbabwe	0.01	14355630	78.37	4508	43.5052	15257	0.984	MT635681	20.5	Clade 1
33243842	2018-02-23	Thaumatotibia leucotreta	egg	Rosa	Zimbabwe	0.09	14797308	75.31	30876	300.348	15382	0.982	MT635682	20.3	Clade 1
33243797A	2018-02-24	Thaumatotibia leucotreta	larva	Rosa	Zimbabwe	0.1	18021344	80.31	25921	250.391	15385	0.986	MT635683	20.4	Clade 1
33243797B	2018-02-24	Thaumatotibia leucotreta	egg	Rosa	Zimbabwe	0	18908502	80.8	19326	187.868	15383	0.986	MT635684	20.3	Clade 1
32751327	2018-02-24	Thaumatotibia leucotreta	egg	Rosa	Tanzania	0.36	15995610	95.76	29423	285.1	15362	0.997	MT635685	20.3	Clade 4
33499311	2018-02-27	Thaumatotibia leucotreta	egg	Rosa	Tanzania	0.17	18176772	79.89	17005	164.817	15380	0.986	MT635686	20.3	Clade 2
32725532	2018-02-27	Thaumatotibia leucotreta	egg	Rosa	Zimbabwe	0.12	14207314	78.56	343	2.73527	-	-	-	-	-
33000672	2018-03-02	Thaumatotibia leucotreta	egg	Rosa	Zimbabwe	0.08	18701972	76.42	11325	109.433	15363	0.982	MT635687	20.4	Clade 1
33499081	2018-03-03	Thaumatotibia leucotreta	larva	Rosa	Kenya	0.02	20342196	78.95	21420	208.046	15382	0.984	MT635688	20.3	Clade 3
33243826	2018-03-06	Thaumatotibia leucotreta	egg	Rosa	Zimbabwe	0.13	18097336	80.67	13916	134.834	15359	0.986	MT635689	20.4	Clade 1
32723860	2018-03-09	Thaumatotibia leucotreta	egg	Rosa	Tanzania	0.07	17063442	79.31	25180	245.47	15385	0.985	MT635690	20.3	Clade 2
32999322	2018-03-09	Thaumatotibia leucotreta	egg	Rosa	Tanzania	0	16734840	79.47	3404	32.0773	-	-	-	-	-
32999314	2018-03-09	Thaumatotibia leucotreta	egg	Rosa	Tanzania	0.49	13943528	79.29	952	8.48825	-	-	-	-	-
32999381B	2018-03-27	Thaumatotibia leucotreta	larva	Rosa	Tanzania	0.28	13608476	79.81	1796	16.7355	-	-	-	-	-
33269946A	2018-03-23	Thaumatotibia leucotreta	egg	Rosa	Kenya	0.12	15837142	79.96	10162	98.6458	15377	0.985	MT635691	20.4	Clade 1
33269946B	2018-03-23	Thaumatotibia leucotreta	egg	Rosa	Kenya	0.07	13305162	79.89	4062	39.0751	15389	0.982	MT635692	20.3	Clade 2
33499178	2018-03-24	Thaumatotibia leucotreta	egg	Rosa	Zimbabwe	0.05	14075370	79.94	10242	97.922	-	-	-	-	-
33269794	2018-03-23	Thaumatotibia leucotreta	egg	Rosa	Kenya	0.01	14869918	79.5	2240	21.1444	15347	0.975	MT635693	20.3	Clade 1
33000541A	2018-04-09	Thaumatotibia leucotreta	egg	Rosa	Tanzania	0.14	14077306	79.48	9780	94.6407	15324	0.985	MT635694	20.3	Clade 2
33000541B	2018-04-09	Thaumatotibia leucotreta	egg	Rosa	Tanzania	0.21	19960276	80.82	25506	247.351	15384	0.987	MT635695	20.3	Clade 2
33000541C	2018-04-09	Thaumatotibia leucotreta	egg	Rosa	Tanzania	0.78	14323216	80.02	7109	68.6446	15382	0.985	MT635696	20.3	Clade 2
33000541D	2018-04-09	Thaumatotibia leucotreta	egg	Rosa	Tanzania	0.14	17985762	80.28	17091	166.347	15382	0.986	MT635697	20.4	Clade 1
33000541E	2018-04-09	Thaumatotibia leucotreta	egg	Rosa	Tanzania	0.67	13287646	80.24	8742	84.4666	15372	0.985	MT635698	20.4	Clade 1
32999373A	2018-04-17	Thaumatotibia leucotreta	larva	Rosa	Kenya	0.12	16337108	79.3	15048	146.141	15381	0.984	MT635699	20.4	Clade 1
33499100	2018-04-20	Thaumatotibia leucotreta	larva	Rosa	Kenya	0.06	15557886	79.5	18283	177.858	15355	0.985	MT635700	20.4	Clade 1
33491205	2018-04-17	Thaumatotibia leucotreta	egg	Rosa	Tanzania	0	16184982	78.91	1474	13.0901	-	-	-	-	-
36252947	2018-11-14	Thaumatotibia leucotreta	larva	Rosa	Kenya	0.23	19144168	80.04	26419	256.59	15386	0.986	MT635701	20.3	Clade 6
36563526	2018-11-30	Thaumatotibia leucotreta	egg	Rosa	Tanzania	0.66	13759232	83.04	8455	81.8631	-	-	-	-	-
32714737	2018-12-10	Thaumatotibia leucotreta	egg	Rosa	Tanzania	0.33	14322490	80.01	2812	26.5266	15354	0.975	MT635702	20.4	Clade 1
36504331	2018-12-14	Thaumatotibia leucotreta	egg	Rosa	Kenya	0.48	16616118	77.64	2972	28.2538	-	-	-	-	-
32811571	2018-09-20	Thaumatotibia leucotreta	larva	Citrus sinensis	South Africa	1.18	14153306	80.57	6860	65.894	15359	0.985	MT635703	20.3	Clade 6
33187465	2018-10-13	Thaumatotibia leucotreta	larva	Citrus sinensis	South Africa	0.02	15907712	79.29	9737	94.6699	15362	0.985	MT635704	20.4	Clade 2
32900695	2018-09-09	Thaumatotibia leucotreta	larva	Capsicum annuum	Uganda	0.05	15551998	80.04	24545	238.458	15382	0.986	MT635705	20.3	Clade 2
32903220	2018-11-01	Thaumatotibia leucotreta	larva	Citrus sinensis	Zimbabwe	0.04	17131614	78.05	3066	29.1639	15325	0.979	MT635706	20.4	Clade 1
32955848	2018-04-23	Thaumatotibia leucotreta	larva	Rosa	Kenya	0.73	14672806	79.99	7520	72.7962	15356	0.984	MT635707	20.3	Clade 1
33388662	2018-09-27	Thaumatotibia leucotreta	larva	Citrus sinensis	South Africa	0.18	15998434	79.42	1511	13.9692	-	-	-	-	-
32669809	2018-10-09	Thaumatotibia leucotreta	larva	Citrus sinensis	South Africa	0.24	17141304	79.74	1941	18.0826	-	-	-	-	-
32811203	2018-09-20	Thaumatotibia leucotreta	larva	Citrus sinensis	South Africa	4.48	13507584	79.51	7626	73.6207	15362	0.985	MT635708	20.3	Clade 1
32607894	2018-10-13	Thaumatotibia leucotreta	larva	Citrus sinensis	South Africa	0.08	17593930	80.23	4390	42.0382	15304	0.984	MT635709	20.4	Clade 2
32901890	2018-04-16	Thaumatotibia leucotreta	larva	Rosa	Kenya	0.6	17843226	79.21	15530	150.857	15386	0.986	MT635710	20.3	Clade 1
33227131	2018-05-04	Thaumatotibia leucotreta	larva	Rosa	Zimbabwe	0.18	18342078	85.23	3865	36.7296	15380	0.984	MT635711	20.3	Clade 1
33499143	2018-04-10	Thaumatotibia leucotreta	larva	Capsicum	Mozambique	1.63	13291282	85.03	8660	83.7091	15374	0.989	MT635712	20.3	Clade 1
33034928	2018-04-17	Thaumatotibia leucotreta	larva	Rosa	Kenya	0.11	15552176	78.1	3981	38.0364	-	-	-	-	-
33530243	2018-09-18	Thaumatotibia leucotreta	larva	Zea mays	Kenya	6.02	13473116	85.82	10664	101.53	15357	0.99	MT635713	20.4	Clade 2
38665833	2018-10-08	Thaumatotibia leucotreta	larva	Citrus sinensis	South Africa	2.36	14588724	78.72	8230	79.2736	15386	0.984	MT635714	20.3	Clade 6
33007073	2018-10-12	Thaumatotibia leucotreta	larva	Citrus sinensis	South Africa	0.78	16533230	84.35	1566	14.664	-	-	-	-	-
32960057	2018-10-11	Thaumatotibia leucotreta	larva	Citrus sinensis	South Africa	0.07	14355806	84.89	2625	25.0318	15340	0.987	MT635715	20.3	Clade 6
33387311	2018-04-09	Thaumatotibia leucotreta	larva	Prunus domestica	South Africa	0.01	13841554	84.84	146882	1442.61	15389	0.99	MT635716	20.3	Clade 4
33315068	2018-09-18	Thaumatotibia leucotreta	larva	Citrus reticulata	South Africa	0.33	17726114	85.46	6378	61.6064	15361	0.99	MT635717	20.4	Clade 1
32953324	2018-10-15	Thaumatotibia leucotreta	larva	Citrus sinensis	South Africa	2.4	14584574	85.46	8938	86.6725	15349	0.991	MT635718	20.4	Clade 2
32955831	2018-04-23	Thaumatotibia leucotreta	larva	Rosa	Kenya	0.19	15624986	85.04	4521	43.4651	15390	0.987	MT635719	20.4	Clade 1
32903175	2018-10-15	Thaumatotibia leucotreta	larva	Citrus sinensis	South Africa	2.36	13838326	86.67	11097	107.614	15368	0.991	MT635720	20.4	Clade 1
36252947A	2018-11-14	Thaumatotibia leucotreta	larva	Rosa	Kenya	0.14	13843386	81.52	7512	72.405	15370	0.987	MT635721	20.3	Clade 6
36252947B	2018-11-14	Thaumatotibia leucotreta	egg	Rosa	Kenya	0.05	13585464	84.83	25375	236.392	-	-	-	-	-
33034911	2018-04-17	Thaumatotibia leucotreta	larva	Rosa	Kenya	0.09	14551176	81.16	13019	126.58	15309	0.988	MT635722	20.4	Clade 1
34023243	2018-09-14	Thaumatotibia leucotreta	larva	Citrus sinensis	South Africa	0.33	18678984	84.62	2465	23.1203	15375	0.981	MT635723	20.4	Clade 2
33233257	2018-04-23	Thaumatotibia leucotreta	larva	Rosa	Kenya	0.01	12832406	87.07	5168	50.0724	-	-	-	-	-
33136932	2018-10-09	Thaumatotibia leucotreta	larva	Citrus sinensis	South Africa	7.59	13662950	84.22	14236	137.508	15366	0.99	MT635724	20.4	Clade 2
32961148	2018-09-14	Thaumatotibia leucotreta	larva	Citrus sinensis	South Africa	1.28	13562406	84.67	5602	54.1361	15369	0.989	MT635725	20.3	Clade 1
33499434	2018-04-23	Thaumatotibia leucotreta	larva	Rosa	Kenya	1.28	13432268	81.2	8418	79.3041	15393	0.986	MT635726	20.3	Clade 1
32927097	2018-09-27	Thaumatotibia leucotreta	larva	Citrus sinensis	South Africa	0.76	16091742	84.3	3503	33.1434	-	-	-	-	-
33000533	2018-04-09	Thaumatotibia leucotreta	larva	Rosa	Tanzania	0.09	16185910	85.39	37245	362.766	15386	0.991	MT635727	20.3	Clade 1
32961252	2018-06-11	Thaumatotibia leucotreta	larva	Citrus x paradisi	South Africa	1.5	15940842	84.77	6271	60.5104	15390	0.988	MT635728	20.3	Clade 1
32870975	2018-08-02	Thaumatotibia leucotreta	larva	Rosa	Kenya	0.06	13310398	83.97	12069	117.272	15328	0.991	MT635729	20.4	Clade 2
33582713	2018-08-02	Thaumatotibia leucotreta	larva	Rosa	Kenya	0.07	13475530	85.68	7863	75.9433	-	-	-	-	-
33361621	2018-08-29	Thaumatotibia leucotreta	larva	Citrus sinensis	South Africa	0.29	20680424	92.83	109225	1067.42	15392	0.993	MT635730	20.2	Clade 6
32994564	2018-07-24	Thaumatotibia leucotreta	larva	Citrus sinensis	South Africa	1.65	13684516	84.39	20903	202.929	15389	0.989	MT635731	20.3	Clade 4
33317207	2018-06-21	Thaumatotibia leucotreta	larva	Citrus x paradisi	South Africa	0.22	15864878	85.04	5342	51.5	15375	0.988	MT635732	20.3	Clade 2
33546122	2018-07-30	Thaumatotibia leucotreta	larva	Fortunella	South Africa	0.06	13265770	85.07	6417	60.8911	-	-	-	-	-
33188134	2018-06-26	Thaumatotibia leucotreta	larva	Citrus x paradisi	South Africa	2.27	13911858	85.13	17210	166.493	15370	0.99	MT635733	20.4	Clade 1
32960196	2018-08-29	Thaumatotibia leucotreta	larva	Citrus reticulata	South Africa	1.11	14174206	83.95	3051	28.9562	15257	0.986	MT635734	20.5	Clade 1
32901911	2018-07-26	Thaumatotibia leucotreta	larva	Citrus sinensis	South Africa	0.08	17592874	85.28	39691	388.399	15147	0.99	MT635735	20.6	Clade 1
33316810A	2018-07-03	Thaumatotibia leucotreta	larva	Citrus x paradisi	South Africa	0.11	13655002	84.66	16671	161.881	15320	0.99	MT635736	20.4	Clade 4
33316810B	2018-07-03	Thaumatotibia leucotreta	larva	Citrus x paradisi	South Africa	0.15	18395482	85.6	18522	179.703	15362	0.99	MT635737	20.3	Clade 4
33315051	2018-08-09	Thaumatotibia leucotreta	larva	Citrus sinensis	South Africa	2.17	16194114	85.02	45300	438.178	15350	0.991	MT635738	20.4	Clade 2
33317020	2018-06-25	Thaumatotibia leucotreta	larva	Citrus sinensis	South Africa	0.43	13804026	84.83	4418	42.5862	15348	0.988	MT635739	20.3	Clade 1
33972244	2018-07-26	Thaumatotibia leucotreta	larva	Citrus x paradisi	South Africa	0.04	14291942	82.16	44862	413.612	-	-	-	-	-
33007241	2018-07-26	Thaumatotibia leucotreta	larva	Citrus reticulata	South Africa	0.18	16142464	85.28	39804	386.53	15356	0.991	MT635740	20.3	Clade 2
33007161	2018-06-22	Thaumatotibia leucotreta	larva	Citrus sinensis	South Africa	3.27	13334612	84.97	6119	58.7217	15384	0.986	MT635741	20.3	Clade 3
33317071	2018-08-13	Thaumatotibia leucotreta	larva	Citrus sinensis	South Africa	1.42	16187270	85.26	42772	413.93	15378	0.991	MT635742	20.3	Clade 6
32955637	2018-06-21	Thaumatotibia leucotreta	larva	Citrus reticulata	South Africa	0.53	16299336	82.58	2108	19.7057	-	-	-	-	-
33136035	2018-07-23	Thaumatotibia leucotreta	larva	Citrus x paradisi	South Africa	0.41	18430804	82	1974	17.9743	-	-	-	-	-
5435126	2011-09-18	Thaumatotibia leucotreta	adult	Solanum melongena	Uganda	0.1	13281176	83.33	3096	28.8213	-	-	-	-	-
2090046A	2005-03-02	Thaumatotibia leucotreta	adult	Capsicum chinense	Uganda	0.17	13652562	84.85	1824	16.4847	-	-	-	-	-
2090046B	2005-03-02	Thaumatotibia leucotreta	adult	Capsicum chinense	Uganda	0.14	13575668	85.85	1705	15.1486	-	-	-	-	-
2090046C	2005-03-02	Thaumatotibia leucotreta	adult	Capsicum chinense	Uganda	0.03	13293724	83.95	2477	22.2901	-	-	-	-	-
2090046D	2005-03-02	Thaumatotibia leucotreta	adult	Capsicum chinense	Uganda	0.02	15786488	85.54	2135	18.9252	-	-	-	-	-
2090046E	2005-03-02	Thaumatotibia leucotreta	adult	Capsicum chinense	Uganda	0	15883460	82.78	957	8.12084	-	-	-	-	-
4720339	2013-06-05	Thaumatotibia leucotreta	adult	Capsicum frutescens	Uganda	0.03	17734170	82.17	9874	94.1826	15340	0.989	MT635743	20.4	Clade 1
4720347	2013-06-07	Thaumatotibia leucotreta	adult	Capsicum frutescens	Zimbabwe	0.22	15819090	83.93	8413	80.8284	15384	0.987	MT635744	20.3	Clade 4
5496551	2013-04-10	Thaumatotibia leucotreta	adult	Capsicum frutescens	Uganda	0.14	21517614	86.08	98779	955.421	15387	0.991	MT635745	20.3	Clade 1
5405330	2013-10-30	Thaumatotibia leucotreta	adult	Capsicum annuum	Netherlands	0.1	16242942	79.9	9352	90.2023	15342	0.988	MT635746	20.3	Clade 2
5357148	2013-11-08	Thaumatotibia leucotreta	adult	Capsicum annuum	Netherlands	0.1	16940400	81.63	7910	75.9889	15262	0.99	MT635747	20.4	Clade 2
33393680	2017-12-04	Thaumatotibia leucotreta	larva	Rosa	Uganda	0.8	15182596	81.78	8700	84.2195	15342	0.99	MT635748	20.3	Clade 4
33546271	2017-12-07	Thaumatotibia leucotreta	larva	Rosa	Uganda	0.69	16298438	81.16	19723	191.773	15385	0.989	MT635749	20.4	Clade 1
32750332	2018-01-19	Thaumatotibia leucotreta	larva	Capsicum frutescens	Mozambique	0.92	16480428	82.15	7625	73.6336	15371	0.989	MT635750	20.4	Clade 1
33337005	2017-08-02	Thaumatotibia leucotreta	adult	Capsicum frutescens	Dominican Republic	6.14	13498870	83.07	8524	80.4102	-	-	-	-	-
32714438	2017-07-12	Thaumatotibia leucotreta	larva	Citrus sinensis	South Africa	0.97	13134056	85.8	63563	620.12	15376	0.991	MT635751	20.3	Clade 6
33137572	2017-07-06	Thaumatotibia leucotreta	larva	Citrus sinensis	South Africa	2.13	17055512	82.43	17312	167.793	15373	0.99	MT635752	20.3	Clade 6
33115349	2017-06-16	Thaumatotibia leucotreta	larva	Citrus reticulata	South Africa	0.83	16713352	81.34	6397	61.6344	15386	0.988	MT635753	20.3	Clade 3
32954001	2017-09-29	Thaumatotibia leucotreta	larva	Capsicum	Mozambique	0.77	16438396	81.43	7795	75.5674	15041	0.989	MT635754	20.7	Clade 2
33136289	2017-10-19	Thaumatotibia leucotreta	larva	Citrus sinensis	Zimbabwe	2.05	14733604	81.4	19215	186.834	15374	0.99	MT635755	20.2	Clade 5
4142761A	2013-01-20	Thaumatotibia leucotreta	adult	Annona	Israel	7.37	14612470	82.6	21819	211.396	15382	0.99	MT635756	20.4	Clade 1
4878136	2013-10-25	Thaumatotibia leucotreta	adult	Capsicum annuum	Netherlands	5.07	13226626	80.25	14159	135.456	15378	0.988	MT635757	20.3	Clade 2
6113786	2015-02-19	Thaumatotibia leucotreta	larva	Abelmosches esculentus	Uganda	2.89	15654112	81.93	16783	163.081	15375	0.991	MT635758	20.3	Clade 4
6687923	2016-03-07	Thaumatotibia leucotreta	larva	Vitis vinifera	South Africa	11.83	14506346	80.41	22590	219.313	15383	0.988	MT635759	20.3	Clade 2
6744414	2016-09-20	Thaumatotibia leucotreta	larva	Citrus sinensis	South Africa	3.17	19281168	82.89	22644	219.948	15375	0.99	MT635760	20.4	Clade 1
32871951	2017-10-04	Thaumatotibia leucotreta	larva	Citrus sinensis	Zimbabwe	7.22	14221524	83.23	21816	211.801	15376	0.993	MT635761	20.3	Clade 1
32902201	2018-07-25	Thaumatotibia leucotreta	larva	Citrus reticulata	South Africa	15.51	14150654	82.65	25350	245.108	15346	0.991	MT635762	20.3	Clade 1
32937797	2018-01-05	Thaumatotibia leucotreta	egg	Rosa	Uganda	1.09	15274874	82.09	15257	147.837	15393	0.99	MT635763	20.4	Clade 5
33315051	2018-08-09	Thaumatotibia leucotreta	larva	Citrus sinensis	South Africa	0.13	17882000	81.17	16511	160.79	15350	0.989	MT635764	20.4	Clade 2
33491985	2018-03-15	Thaumatotibia leucotreta	larva	Rosa	Zambia	1.61	17125454	82.2	23447	227.993	15271	0.991	MT635765	20.4	Clade 2
33530243	2018-09-18	Thaumatotibia leucotreta	larva	Zea mays	Kenya	0.97	18173456	81.95	29773	288.601	15357	0.99	MT635766	20.4	Clade 2
33568233	2018-02-08	Thaumatotibia leucotreta	egg	Rosa	Tanzania	0.4	14801324	82.01	16744	162.434	15382	0.99	MT635767	20.3	Clade 6
